# Supplementary material for: rBAN: retro-biosynthetic analysis of nonribosomal peptides
Source: J Cheminform. 2019 Feb 8;11:13. doi: 10.1186/s13321-019-0335-x (PMC6689883; doi:10.1186/s13321-019-0335-x)
Supplement: Supplementary file 2 — Additional file 2. Monomeric graph of Vancomycin. Example of a monomeric graph provided by rBAN. [file 13321_2019_335_MOESM2_ESM.json]

{
  "id" : "NOR00681",
  "isomericSmiles" : "CC1C(C(CC(O1)OC2C(C(C(OC2OC3=C4C=C5C=C3OC6=C(C=C(C=C6)[C@H]([C@H](C(=O)N[C@H](C(=O)NC5C(=O)N[C@@H]7C8=CC(=C(C=C8)O)C9=C(C=C(C=C9C(NC(=O)[C@H]([C@@H](C1=CC(=C(O4)C=C1)Cl)O)NC7=O)C(=O)O)O)O)CC(=O)N)NC(=O)[C@@H](CC(C)C)NC)O)Cl)CO)O)O)(C)N)O",
  "canonicalSmiles" : null,
  "coverage" : 1.0,
  "correctness" : 1.0,
  "missingMonomers" : 0,
  "monomericGraph" : {
    "monomericGraph" : {
      "monomers" : [ {
        "monomer" : {
          "index" : 1,
          "atoms" : [ 65, 64, 63, 66, 62, 68, 67, 61, 60, 59, 69, 57, 70, 58 ],
          "bonds" : [ 71, 70, 73, 69, 76, 74, 68, 75, 67, 66, 77, 65, 78, 64 ],
          "monomer" : {
            "id" : 483,
            "cid" : "19383048",
            "monomer" : "bOH-Cl-Tyr",
            "codes" : [ "bOH-Cl-Tyr" ],
            "names" : [ "beta-hydroxy-chloro-tyrosine" ],
            "smiles" : "NC(C(=O)O)C(O)c1ccc(O)c(c1)Cl",
            "mwHeavyAtoms" : 220.95158516,
            "isNew" : false,
            "isIdentified" : true,
            "compounds" : null,
            "compoundsCount" : 0
          }
        }
      }, {
        "monomer" : {
          "index" : 2,
          "atoms" : [ 14, 15, 16, 20, 17, 19, 18, 37, 36, 38, 39 ],
          "bonds" : [ 16, 17, 22, 18, 21, 19, 20, 41, 40, 42, 43 ],
          "monomer" : {
            "id" : 739,
            "cid" : "92143",
            "monomer" : "Hpg",
            "codes" : [ "D-Hpg", "Hpg" ],
            "names" : [ "D-HydroxyPhenylGlycine", "HydroxyPhenylGlycine" ],
            "smiles" : "NC(C(=O)O)c1ccc(O)cc1",
            "mwHeavyAtoms" : 157.98781786,
            "isNew" : false,
            "isIdentified" : true,
            "compounds" : null,
            "compoundsCount" : 0
          }
        }
      }, {
        "monomer" : {
          "index" : 3,
          "atoms" : [ 34, 33, 35, 32, 78, 79, 80, 81 ],
          "bonds" : [ 37, 38, 36, 87, 88, 89, 90 ],
          "monomer" : {
            "id" : 130,
            "cid" : "236",
            "monomer" : "Asn",
            "codes" : [ "Asn", "D-Asn" ],
            "names" : [ "Asparagine", "D-Asparagine" ],
            "smiles" : "NC(=O)CC(N)C(=O)O",
            "mwHeavyAtoms" : 123.99089186,
            "isNew" : false,
            "isIdentified" : true,
            "compounds" : null,
            "compoundsCount" : 0
          }
        }
      }, {
        "monomer" : {
          "index" : 4,
          "atoms" : [ 21, 22, 23, 27, 24, 93, 26, 25, 28, 29, 92, 30, 82, 31 ],
          "bonds" : [ 24, 25, 30, 26, 102, 29, 27, 28, 31, 32, 101, 33, 91, 34 ],
          "monomer" : {
            "id" : 483,
            "cid" : "19383048",
            "monomer" : "bOH-Cl-Tyr",
            "codes" : [ "bOH-Cl-Tyr" ],
            "names" : [ "beta-hydroxy-chloro-tyrosine" ],
            "smiles" : "NC(C(=O)O)C(O)c1ccc(O)c(c1)Cl",
            "mwHeavyAtoms" : 220.95158516,
            "isNew" : false,
            "isIdentified" : true,
            "compounds" : null,
            "compoundsCount" : 0
          }
        }
      }, {
        "monomer" : {
          "index" : 5,
          "atoms" : [ 56, 55, 49, 50, 54, 73, 51, 77, 53, 74, 75, 52, 76 ],
          "bonds" : [ 62, 55, 60, 61, 82, 56, 86, 59, 83, 84, 57, 58, 85 ],
          "monomer" : {
            "id" : 478,
            "cid" : "108001",
            "monomer" : "Dhpg",
            "codes" : [ "D-Dhpg", "Dhpg" ],
            "names" : [ "D-3,5-dihydroxyphenylglycine", "3,5-dihydroxyphenylglycine" ],
            "smiles" : "NC(C(=O)O)c1cc(O)cc(O)c1",
            "mwHeavyAtoms" : 173.98273248,
            "isNew" : false,
            "isIdentified" : true,
            "compounds" : null,
            "compoundsCount" : 0
          }
        }
      }, {
        "monomer" : {
          "index" : 6,
          "atoms" : [ 83, 84, 85, 86, 90, 87, 91, 88, 89 ],
          "bonds" : [ 93, 94, 95, 99, 96, 100, 97, 98 ],
          "monomer" : {
            "id" : 201,
            "cid" : "567743",
            "monomer" : "NMe-Leu",
            "codes" : [ "D-NMe-Leu", "NMe-Leu" ],
            "names" : [ "D-N-methyl-Leucine", "N-Methyl-Leucine" ],
            "smiles" : "CNC(CC(C)C)C(=O)O",
            "mwHeavyAtoms" : 129.99290324,
            "isNew" : false,
            "isIdentified" : true,
            "compounds" : null,
            "compoundsCount" : 0
          }
        }
      }, {
        "monomer" : {
          "index" : 7,
          "atoms" : [ 7, 8, 9, 13, 10, 97, 12, 11, 96, 94, 95 ],
          "bonds" : [ 8, 9, 14, 10, 106, 13, 11, 105, 12, 103, 104 ],
          "monomer" : {
            "id" : 797,
            "cid" : "206",
            "monomer" : "Gal/Man/bGal/Glc",
            "codes" : [ "bD-Gal", "D-Gal", "D-Glc", "D-Man", "Glc" ],
            "names" : [ "beta-D-galactose", "D-galactose", "D-Glucose", "D-mannose", "L-glucose" ],
            "smiles" : "OCC1OC(O)C(O)C(O)C1O",
            "mwHeavyAtoms" : 167.96948772000002,
            "isNew" : false,
            "isIdentified" : true,
            "compounds" : null,
            "compoundsCount" : 0
          }
        }
      }, {
        "monomer" : {
          "index" : 8,
          "atoms" : [ 0, 1, 2, 6, 3, 100, 5, 4, 98, 99 ],
          "bonds" : [ 0, 1, 6, 2, 109, 5, 3, 107, 108, 4 ],
          "monomer" : {
            "id" : 452,
            "cid" : "12444668",
            "monomer" : "Van/Ere",
            "codes" : [ "Ere", "Van" ],
            "names" : [ "L-eremosamine", "L-vancosamine" ],
            "smiles" : "CC1OC(O)CC(C)(N)C1O",
            "mwHeavyAtoms" : 145.98781786,
            "isNew" : false,
            "isIdentified" : true,
            "compounds" : null,
            "compoundsCount" : 0
          }
        }
      }, {
        "monomer" : {
          "index" : 9,
          "atoms" : [ 40, 41, 42, 71, 43, 47, 72, 44, 46, 45, 48 ],
          "bonds" : [ 45, 46, 80, 47, 52, 81, 48, 51, 49, 50, 53 ],
          "monomer" : {
            "id" : 739,
            "cid" : "92143",
            "monomer" : "Hpg",
            "codes" : [ "D-Hpg", "Hpg" ],
            "names" : [ "D-HydroxyPhenylGlycine", "HydroxyPhenylGlycine" ],
            "smiles" : "NC(C(=O)O)c1ccc(O)cc1",
            "mwHeavyAtoms" : 157.98781786,
            "isNew" : false,
            "isIdentified" : true,
            "compounds" : null,
            "compoundsCount" : 0
          }
        }
      } ],
      "bonds" : [ {
        "bond" : {
          "bondTypes" : [ "ARYL_ETHER" ],
          "index" : 1,
          "atomicIndexes" : [ 72 ],
          "monomers" : [ 1, 2 ]
        }
      }, {
        "bond" : {
          "bondTypes" : [ "AMINO" ],
          "index" : 2,
          "atomicIndexes" : [ 35 ],
          "monomers" : [ 3, 4 ]
        }
      }, {
        "bond" : {
          "bondTypes" : [ "AMINO" ],
          "index" : 3,
          "atomicIndexes" : [ 63 ],
          "monomers" : [ 5, 1 ]
        }
      }, {
        "bond" : {
          "bondTypes" : [ "AMINO" ],
          "index" : 4,
          "atomicIndexes" : [ 92 ],
          "monomers" : [ 4, 6 ]
        }
      }, {
        "bond" : {
          "bondTypes" : [ "GLYCOSIDIC" ],
          "index" : 5,
          "atomicIndexes" : [ 7 ],
          "monomers" : [ 7, 8 ]
        }
      }, {
        "bond" : {
          "bondTypes" : [ "AMINO" ],
          "index" : 6,
          "atomicIndexes" : [ 39 ],
          "monomers" : [ 2, 3 ]
        }
      }, {
        "bond" : {
          "bondTypes" : [ "AMINO" ],
          "index" : 7,
          "atomicIndexes" : [ 44 ],
          "monomers" : [ 9, 2 ]
        }
      }, {
        "bond" : {
          "bondTypes" : [ "CARBON_CARBON" ],
          "index" : 8,
          "atomicIndexes" : [ 54 ],
          "monomers" : [ 5, 9 ]
        }
      }, {
        "bond" : {
          "bondTypes" : [ "ARYL_ETHER" ],
          "index" : 9,
          "atomicIndexes" : [ 23 ],
          "monomers" : [ 4, 2 ]
        }
      }, {
        "bond" : {
          "bondTypes" : [ "GLYCOSIDIC" ],
          "index" : 10,
          "atomicIndexes" : [ 15 ],
          "monomers" : [ 2, 7 ]
        }
      }, {
        "bond" : {
          "bondTypes" : [ "AMINO" ],
          "index" : 11,
          "atomicIndexes" : [ 79 ],
          "monomers" : [ 1, 9 ]
        }
      } ]
    }
  },
  "atomicGraph" : {
    "atomicGraph" : {
      "atoms" : [ {
        "res" : 452,
        "cdk_idx" : 0,
        "name" : "C",
        "hydrogens" : 3,
        "matchIdx" : 8,
        "x" : 4.916035658286991,
        "y" : 14.475722718555346,
        "monName" : "Van/Ere"
      }, {
        "res" : 452,
        "cdk_idx" : 1,
        "name" : "C",
        "hydrogens" : 1,
        "matchIdx" : 8,
        "x" : 3.613732508634457,
        "y" : 13.73140658517848,
        "monName" : "Van/Ere"
      }, {
        "res" : 452,
        "cdk_idx" : 2,
        "name" : "C",
        "hydrogens" : 1,
        "matchIdx" : 8,
        "x" : 2.317863192027913,
        "y" : 14.48686850630865,
        "monName" : "Van/Ere"
      }, {
        "res" : 452,
        "cdk_idx" : 3,
        "name" : "C",
        "hydrogens" : 0,
        "matchIdx" : 8,
        "x" : 1.0151948687451597,
        "y" : 13.741512725814731,
        "monName" : "Van/Ere"
      }, {
        "res" : 452,
        "cdk_idx" : 4,
        "name" : "C",
        "hydrogens" : 2,
        "matchIdx" : 8,
        "x" : 1.0083958620689504,
        "y" : 12.240695024190641,
        "monName" : "Van/Ere"
      }, {
        "res" : 452,
        "cdk_idx" : 5,
        "name" : "C",
        "hydrogens" : 1,
        "matchIdx" : 8,
        "x" : 2.3042651786754944,
        "y" : 11.48523310306047,
        "monName" : "Van/Ere"
      }, {
        "res" : 452,
        "cdk_idx" : 6,
        "name" : "O",
        "hydrogens" : 0,
        "matchIdx" : 8,
        "x" : 3.6069335019582476,
        "y" : 12.23058888355439,
        "monName" : "Van/Ere"
      }, {
        "res" : 797,
        "cdk_idx" : 7,
        "name" : "O",
        "hydrogens" : 0,
        "matchIdx" : 7,
        "x" : 2.2981909597383954,
        "y" : 9.985245401822787,
        "monName" : "Gal/Man/bGal/Glc"
      }, {
        "res" : 797,
        "cdk_idx" : 8,
        "name" : "C",
        "hydrogens" : 1,
        "matchIdx" : 7,
        "x" : 3.594181304905902,
        "y" : 9.229991123296271,
        "monName" : "Gal/Man/bGal/Glc"
      }, {
        "res" : 797,
        "cdk_idx" : 9,
        "name" : "C",
        "hydrogens" : 1,
        "matchIdx" : 7,
        "x" : 4.916796817768523,
        "y" : 9.985430204318128,
        "monName" : "Gal/Man/bGal/Glc"
      }, {
        "res" : 797,
        "cdk_idx" : 10,
        "name" : "C",
        "hydrogens" : 1,
        "matchIdx" : 7,
        "x" : 6.214165696205388,
        "y" : 9.220947377000556,
        "monName" : "Gal/Man/bGal/Glc"
      }, {
        "res" : 797,
        "cdk_idx" : 11,
        "name" : "C",
        "hydrogens" : 1,
        "matchIdx" : 7,
        "x" : 6.209022496976145,
        "y" : 7.730956253704283,
        "monName" : "Gal/Man/bGal/Glc"
      }, {
        "res" : 797,
        "cdk_idx" : 12,
        "name" : "O",
        "hydrogens" : 0,
        "matchIdx" : 7,
        "x" : 4.906441383078771,
        "y" : 6.985448076875969,
        "monName" : "Gal/Man/bGal/Glc"
      }, {
        "res" : 797,
        "cdk_idx" : 13,
        "name" : "C",
        "hydrogens" : 1,
        "matchIdx" : 7,
        "x" : 3.589038105676659,
        "y" : 7.739999999999999,
        "monName" : "Gal/Man/bGal/Glc"
      }, {
        "res" : 739,
        "cdk_idx" : 14,
        "name" : "O",
        "hydrogens" : 0,
        "matchIdx" : 2,
        "x" : 2.2900000000000005,
        "y" : 6.99,
        "monName" : "Hpg"
      }, {
        "res" : 739,
        "cdk_idx" : 15,
        "name" : "C",
        "hydrogens" : 0,
        "matchIdx" : 2,
        "x" : 2.29,
        "y" : 5.49,
        "monName" : "Hpg"
      }, {
        "res" : 739,
        "cdk_idx" : 16,
        "name" : "C",
        "hydrogens" : 0,
        "matchIdx" : 2,
        "x" : 0.99,
        "y" : 4.74,
        "monName" : "Hpg"
      }, {
        "res" : 739,
        "cdk_idx" : 17,
        "name" : "C",
        "hydrogens" : 1,
        "matchIdx" : 2,
        "x" : 0.99,
        "y" : 3.24,
        "monName" : "Hpg"
      }, {
        "res" : 739,
        "cdk_idx" : 18,
        "name" : "C",
        "hydrogens" : 0,
        "matchIdx" : 2,
        "x" : 2.29,
        "y" : 2.49,
        "monName" : "Hpg"
      }, {
        "res" : 739,
        "cdk_idx" : 19,
        "name" : "C",
        "hydrogens" : 1,
        "matchIdx" : 2,
        "x" : 3.59,
        "y" : 3.24,
        "monName" : "Hpg"
      }, {
        "res" : 739,
        "cdk_idx" : 20,
        "name" : "C",
        "hydrogens" : 0,
        "matchIdx" : 2,
        "x" : 3.59,
        "y" : 4.74,
        "monName" : "Hpg"
      }, {
        "res" : 483,
        "cdk_idx" : 21,
        "name" : "O",
        "hydrogens" : 0,
        "matchIdx" : 4,
        "x" : 4.89,
        "y" : 5.49,
        "monName" : "bOH-Cl-Tyr"
      }, {
        "res" : 483,
        "cdk_idx" : 22,
        "name" : "C",
        "hydrogens" : 0,
        "matchIdx" : 4,
        "x" : 6.19,
        "y" : 4.74,
        "monName" : "bOH-Cl-Tyr"
      }, {
        "res" : 483,
        "cdk_idx" : 23,
        "name" : "C",
        "hydrogens" : 0,
        "matchIdx" : 4,
        "x" : 6.19,
        "y" : 3.24,
        "monName" : "bOH-Cl-Tyr"
      }, {
        "res" : 483,
        "cdk_idx" : 24,
        "name" : "C",
        "hydrogens" : 1,
        "matchIdx" : 4,
        "x" : 7.49,
        "y" : 2.49,
        "monName" : "bOH-Cl-Tyr"
      }, {
        "res" : 483,
        "cdk_idx" : 25,
        "name" : "C",
        "hydrogens" : 0,
        "matchIdx" : 4,
        "x" : 8.78,
        "y" : 3.24,
        "monName" : "bOH-Cl-Tyr"
      }, {
        "res" : 483,
        "cdk_idx" : 26,
        "name" : "C",
        "hydrogens" : 1,
        "matchIdx" : 4,
        "x" : 8.78,
        "y" : 4.74,
        "monName" : "bOH-Cl-Tyr"
      }, {
        "res" : 483,
        "cdk_idx" : 27,
        "name" : "C",
        "hydrogens" : 1,
        "matchIdx" : 4,
        "x" : 7.49,
        "y" : 5.49,
        "monName" : "bOH-Cl-Tyr"
      }, {
        "res" : 483,
        "cdk_idx" : 28,
        "name" : "C",
        "hydrogens" : 1,
        "matchIdx" : 4,
        "x" : 10.08,
        "y" : 2.49,
        "monName" : "bOH-Cl-Tyr"
      }, {
        "res" : 483,
        "cdk_idx" : 29,
        "name" : "C",
        "hydrogens" : 1,
        "matchIdx" : 4,
        "x" : 10.08,
        "y" : -0.51,
        "monName" : "bOH-Cl-Tyr"
      }, {
        "res" : 483,
        "cdk_idx" : 30,
        "name" : "C",
        "hydrogens" : 0,
        "matchIdx" : 4,
        "x" : 8.78,
        "y" : -1.26,
        "monName" : "bOH-Cl-Tyr"
      }, {
        "res" : 483,
        "cdk_idx" : 31,
        "name" : "O",
        "hydrogens" : 0,
        "matchIdx" : 4,
        "x" : 8.777488289197418,
        "y" : -2.7599978971014743,
        "monName" : "bOH-Cl-Tyr"
      }, {
        "res" : 130,
        "cdk_idx" : 32,
        "name" : "N",
        "hydrogens" : 1,
        "matchIdx" : 3,
        "x" : 7.49,
        "y" : -0.51,
        "monName" : "Asn"
      }, {
        "res" : 130,
        "cdk_idx" : 33,
        "name" : "C",
        "hydrogens" : 1,
        "matchIdx" : 3,
        "x" : 6.19,
        "y" : -1.26,
        "monName" : "Asn"
      }, {
        "res" : 130,
        "cdk_idx" : 34,
        "name" : "C",
        "hydrogens" : 0,
        "matchIdx" : 3,
        "x" : 4.89,
        "y" : -0.51,
        "monName" : "Asn"
      }, {
        "res" : 130,
        "cdk_idx" : 35,
        "name" : "O",
        "hydrogens" : 0,
        "matchIdx" : 3,
        "x" : 4.890000000000001,
        "y" : 0.99,
        "monName" : "Asn"
      }, {
        "res" : 739,
        "cdk_idx" : 36,
        "name" : "N",
        "hydrogens" : 1,
        "matchIdx" : 2,
        "x" : 3.59,
        "y" : -1.26,
        "monName" : "Hpg"
      }, {
        "res" : 739,
        "cdk_idx" : 37,
        "name" : "C",
        "hydrogens" : 1,
        "matchIdx" : 2,
        "x" : 2.29,
        "y" : -0.51,
        "monName" : "Hpg"
      }, {
        "res" : 739,
        "cdk_idx" : 38,
        "name" : "C",
        "hydrogens" : 0,
        "matchIdx" : 2,
        "x" : 0.99,
        "y" : -1.26,
        "monName" : "Hpg"
      }, {
        "res" : 739,
        "cdk_idx" : 39,
        "name" : "O",
        "hydrogens" : 0,
        "matchIdx" : 2,
        "x" : 0.9899999999999998,
        "y" : -2.76,
        "monName" : "Hpg"
      }, {
        "res" : 739,
        "cdk_idx" : 40,
        "name" : "N",
        "hydrogens" : 1,
        "matchIdx" : 9,
        "x" : -0.31,
        "y" : -0.51,
        "monName" : "Hpg"
      }, {
        "res" : 739,
        "cdk_idx" : 41,
        "name" : "C",
        "hydrogens" : 1,
        "matchIdx" : 9,
        "x" : -1.61,
        "y" : -1.26,
        "monName" : "Hpg"
      }, {
        "res" : 739,
        "cdk_idx" : 42,
        "name" : "C",
        "hydrogens" : 0,
        "matchIdx" : 9,
        "x" : -1.63,
        "y" : -3.53,
        "monName" : "Hpg"
      }, {
        "res" : 739,
        "cdk_idx" : 43,
        "name" : "C",
        "hydrogens" : 1,
        "matchIdx" : 9,
        "x" : -2.93,
        "y" : -4.28,
        "monName" : "Hpg"
      }, {
        "res" : 739,
        "cdk_idx" : 44,
        "name" : "C",
        "hydrogens" : 0,
        "matchIdx" : 9,
        "x" : -2.93,
        "y" : -5.78,
        "monName" : "Hpg"
      }, {
        "res" : 739,
        "cdk_idx" : 45,
        "name" : "C",
        "hydrogens" : 0,
        "matchIdx" : 9,
        "x" : -1.63,
        "y" : -6.53,
        "monName" : "Hpg"
      }, {
        "res" : 739,
        "cdk_idx" : 46,
        "name" : "C",
        "hydrogens" : 1,
        "matchIdx" : 9,
        "x" : -0.33,
        "y" : -5.78,
        "monName" : "Hpg"
      }, {
        "res" : 739,
        "cdk_idx" : 47,
        "name" : "C",
        "hydrogens" : 1,
        "matchIdx" : 9,
        "x" : -0.33,
        "y" : -4.28,
        "monName" : "Hpg"
      }, {
        "res" : 739,
        "cdk_idx" : 48,
        "name" : "O",
        "hydrogens" : 1,
        "matchIdx" : 9,
        "x" : -1.6300000000000001,
        "y" : -8.030000000000001,
        "monName" : "Hpg"
      }, {
        "res" : 478,
        "cdk_idx" : 49,
        "name" : "C",
        "hydrogens" : 0,
        "matchIdx" : 5,
        "x" : -6.8,
        "y" : -5.76,
        "monName" : "Dhpg"
      }, {
        "res" : 478,
        "cdk_idx" : 50,
        "name" : "C",
        "hydrogens" : 0,
        "matchIdx" : 5,
        "x" : -6.8,
        "y" : -7.26,
        "monName" : "Dhpg"
      }, {
        "res" : 478,
        "cdk_idx" : 51,
        "name" : "C",
        "hydrogens" : 1,
        "matchIdx" : 5,
        "x" : -8.1,
        "y" : -8.01,
        "monName" : "Dhpg"
      }, {
        "res" : 478,
        "cdk_idx" : 52,
        "name" : "C",
        "hydrogens" : 0,
        "matchIdx" : 5,
        "x" : -9.4,
        "y" : -7.26,
        "monName" : "Dhpg"
      }, {
        "res" : 478,
        "cdk_idx" : 53,
        "name" : "C",
        "hydrogens" : 1,
        "matchIdx" : 5,
        "x" : -9.4,
        "y" : -5.76,
        "monName" : "Dhpg"
      }, {
        "res" : 478,
        "cdk_idx" : 54,
        "name" : "C",
        "hydrogens" : 0,
        "matchIdx" : 5,
        "x" : -8.1,
        "y" : -5.01,
        "monName" : "Dhpg"
      }, {
        "res" : 478,
        "cdk_idx" : 55,
        "name" : "C",
        "hydrogens" : 1,
        "matchIdx" : 5,
        "x" : -8.1,
        "y" : -3.51,
        "monName" : "Dhpg"
      }, {
        "res" : 478,
        "cdk_idx" : 56,
        "name" : "N",
        "hydrogens" : 1,
        "matchIdx" : 5,
        "x" : -6.8,
        "y" : -2.76,
        "monName" : "Dhpg"
      }, {
        "res" : 483,
        "cdk_idx" : 57,
        "name" : "C",
        "hydrogens" : 0,
        "matchIdx" : 1,
        "x" : -6.8,
        "y" : -1.26,
        "monName" : "bOH-Cl-Tyr"
      }, {
        "res" : 483,
        "cdk_idx" : 58,
        "name" : "O",
        "hydrogens" : 0,
        "matchIdx" : 1,
        "x" : -8.098917918952454,
        "y" : -0.5097918689961928,
        "monName" : "bOH-Cl-Tyr"
      }, {
        "res" : 483,
        "cdk_idx" : 59,
        "name" : "C",
        "hydrogens" : 1,
        "matchIdx" : 1,
        "x" : -5.5,
        "y" : -0.51,
        "monName" : "bOH-Cl-Tyr"
      }, {
        "res" : 483,
        "cdk_idx" : 60,
        "name" : "C",
        "hydrogens" : 1,
        "matchIdx" : 1,
        "x" : -5.5,
        "y" : 2.49,
        "monName" : "bOH-Cl-Tyr"
      }, {
        "res" : 483,
        "cdk_idx" : 61,
        "name" : "C",
        "hydrogens" : 0,
        "matchIdx" : 1,
        "x" : -4.21,
        "y" : 3.24,
        "monName" : "bOH-Cl-Tyr"
      }, {
        "res" : 483,
        "cdk_idx" : 62,
        "name" : "C",
        "hydrogens" : 1,
        "matchIdx" : 1,
        "x" : -2.91,
        "y" : 2.49,
        "monName" : "bOH-Cl-Tyr"
      }, {
        "res" : 483,
        "cdk_idx" : 63,
        "name" : "C",
        "hydrogens" : 0,
        "matchIdx" : 1,
        "x" : -1.61,
        "y" : 3.24,
        "monName" : "bOH-Cl-Tyr"
      }, {
        "res" : 483,
        "cdk_idx" : 64,
        "name" : "C",
        "hydrogens" : 0,
        "matchIdx" : 1,
        "x" : -1.61,
        "y" : 4.74,
        "monName" : "bOH-Cl-Tyr"
      }, {
        "res" : 483,
        "cdk_idx" : 65,
        "name" : "O",
        "hydrogens" : 0,
        "matchIdx" : 1,
        "x" : -0.31,
        "y" : 5.49,
        "monName" : "bOH-Cl-Tyr"
      }, {
        "res" : 483,
        "cdk_idx" : 66,
        "name" : "C",
        "hydrogens" : 1,
        "matchIdx" : 1,
        "x" : -2.91,
        "y" : 5.49,
        "monName" : "bOH-Cl-Tyr"
      }, {
        "res" : 483,
        "cdk_idx" : 67,
        "name" : "C",
        "hydrogens" : 1,
        "matchIdx" : 1,
        "x" : -4.21,
        "y" : 4.74,
        "monName" : "bOH-Cl-Tyr"
      }, {
        "res" : 483,
        "cdk_idx" : 68,
        "name" : "Cl",
        "hydrogens" : 0,
        "matchIdx" : 1,
        "x" : -0.3110820810475461,
        "y" : 2.4897918689961926,
        "monName" : "bOH-Cl-Tyr"
      }, {
        "res" : 483,
        "cdk_idx" : 69,
        "name" : "O",
        "hydrogens" : 1,
        "matchIdx" : 1,
        "x" : -6.800172301868621,
        "y" : 3.238032075150293,
        "monName" : "bOH-Cl-Tyr"
      }, {
        "res" : 483,
        "cdk_idx" : 70,
        "name" : "N",
        "hydrogens" : 1,
        "matchIdx" : 1,
        "x" : -4.21,
        "y" : -1.26,
        "monName" : "bOH-Cl-Tyr"
      }, {
        "res" : 739,
        "cdk_idx" : 71,
        "name" : "C",
        "hydrogens" : 0,
        "matchIdx" : 9,
        "x" : -2.91,
        "y" : -0.51,
        "monName" : "Hpg"
      }, {
        "res" : 739,
        "cdk_idx" : 72,
        "name" : "O",
        "hydrogens" : 0,
        "matchIdx" : 9,
        "x" : -2.9099999999999997,
        "y" : 0.99,
        "monName" : "Hpg"
      }, {
        "res" : 478,
        "cdk_idx" : 73,
        "name" : "C",
        "hydrogens" : 0,
        "matchIdx" : 5,
        "x" : -9.398917918952455,
        "y" : -2.7597918689961927,
        "monName" : "Dhpg"
      }, {
        "res" : 478,
        "cdk_idx" : 74,
        "name" : "O",
        "hydrogens" : 0,
        "matchIdx" : 5,
        "x" : -9.39867757885374,
        "y" : -1.2597918882506471,
        "monName" : "Dhpg"
      }, {
        "res" : 478,
        "cdk_idx" : 75,
        "name" : "O",
        "hydrogens" : 1,
        "matchIdx" : 5,
        "x" : -10.698076178003623,
        "y" : -3.50958371873793,
        "monName" : "Dhpg"
      }, {
        "res" : 478,
        "cdk_idx" : 76,
        "name" : "O",
        "hydrogens" : 1,
        "matchIdx" : 5,
        "x" : -10.698917918952455,
        "y" : -8.010208131003807,
        "monName" : "Dhpg"
      }, {
        "res" : 478,
        "cdk_idx" : 77,
        "name" : "O",
        "hydrogens" : 1,
        "matchIdx" : 5,
        "x" : -5.501082081047546,
        "y" : -8.010208131003807,
        "monName" : "Dhpg"
      }, {
        "res" : 130,
        "cdk_idx" : 78,
        "name" : "C",
        "hydrogens" : 2,
        "matchIdx" : 3,
        "x" : 6.19,
        "y" : -2.76,
        "monName" : "Asn"
      }, {
        "res" : 130,
        "cdk_idx" : 79,
        "name" : "C",
        "hydrogens" : 0,
        "matchIdx" : 3,
        "x" : 4.890961894323343,
        "y" : -3.5100000000000007,
        "monName" : "Asn"
      }, {
        "res" : 130,
        "cdk_idx" : 80,
        "name" : "O",
        "hydrogens" : 0,
        "matchIdx" : 3,
        "x" : 3.5919237886466853,
        "y" : -2.7600000000000016,
        "monName" : "Asn"
      }, {
        "res" : 130,
        "cdk_idx" : 81,
        "name" : "N",
        "hydrogens" : 2,
        "matchIdx" : 3,
        "x" : 4.890961894323345,
        "y" : -5.010000000000001,
        "monName" : "Asn"
      }, {
        "res" : 483,
        "cdk_idx" : 82,
        "name" : "N",
        "hydrogens" : 1,
        "matchIdx" : 4,
        "x" : 11.378917918952453,
        "y" : -1.2602081310038087,
        "monName" : "bOH-Cl-Tyr"
      }, {
        "res" : 201,
        "cdk_idx" : 83,
        "name" : "C",
        "hydrogens" : 0,
        "matchIdx" : 6,
        "x" : 12.678076178003623,
        "y" : -0.5104162812620734,
        "monName" : "NMe-Leu"
      }, {
        "res" : 201,
        "cdk_idx" : 84,
        "name" : "O",
        "hydrogens" : 0,
        "matchIdx" : 6,
        "x" : 12.678316518102342,
        "y" : 0.9895836994834721,
        "monName" : "NMe-Leu"
      }, {
        "res" : 201,
        "cdk_idx" : 85,
        "name" : "C",
        "hydrogens" : 1,
        "matchIdx" : 6,
        "x" : 13.976994096956076,
        "y" : -1.2606244122658845,
        "monName" : "NMe-Leu"
      }, {
        "res" : 201,
        "cdk_idx" : 86,
        "name" : "C",
        "hydrogens" : 2,
        "matchIdx" : 6,
        "x" : 15.276152356007248,
        "y" : -0.5108325625241513,
        "monName" : "NMe-Leu"
      }, {
        "res" : 201,
        "cdk_idx" : 87,
        "name" : "C",
        "hydrogens" : 1,
        "matchIdx" : 6,
        "x" : 16.5750702749597,
        "y" : -1.2610406935279648,
        "monName" : "NMe-Leu"
      }, {
        "res" : 201,
        "cdk_idx" : 88,
        "name" : "C",
        "hydrogens" : 3,
        "matchIdx" : 6,
        "x" : 17.87422853401087,
        "y" : -0.511248843786234,
        "monName" : "NMe-Leu"
      }, {
        "res" : 201,
        "cdk_idx" : 89,
        "name" : "C",
        "hydrogens" : 3,
        "matchIdx" : 6,
        "x" : 16.57482993486098,
        "y" : -2.7610406742735103,
        "monName" : "NMe-Leu"
      }, {
        "res" : 201,
        "cdk_idx" : 90,
        "name" : "N",
        "hydrogens" : 1,
        "matchIdx" : 6,
        "x" : 13.976753756857358,
        "y" : -2.76062439301143,
        "monName" : "NMe-Leu"
      }, {
        "res" : 201,
        "cdk_idx" : 91,
        "name" : "C",
        "hydrogens" : 3,
        "matchIdx" : 6,
        "x" : 15.27567167580981,
        "y" : -3.510832524015241,
        "monName" : "NMe-Leu"
      }, {
        "res" : 483,
        "cdk_idx" : 92,
        "name" : "O",
        "hydrogens" : 1,
        "matchIdx" : 4,
        "x" : 11.378917918952455,
        "y" : 3.240208131003807,
        "monName" : "bOH-Cl-Tyr"
      }, {
        "res" : 483,
        "cdk_idx" : 93,
        "name" : "Cl",
        "hydrogens" : 0,
        "matchIdx" : 4,
        "x" : 4.891082081047546,
        "y" : 2.489791868996193,
        "monName" : "bOH-Cl-Tyr"
      }, {
        "res" : 797,
        "cdk_idx" : 94,
        "name" : "C",
        "hydrogens" : 2,
        "matchIdx" : 7,
        "x" : 7.50534310049861,
        "y" : 6.976268972187527,
        "monName" : "Gal/Man/bGal/Glc"
      }, {
        "res" : 797,
        "cdk_idx" : 95,
        "name" : "O",
        "hydrogens" : 1,
        "matchIdx" : 7,
        "x" : 8.807081759966373,
        "y" : 7.721571905528777,
        "monName" : "Gal/Man/bGal/Glc"
      }, {
        "res" : 797,
        "cdk_idx" : 96,
        "name" : "O",
        "hydrogens" : 1,
        "matchIdx" : 7,
        "x" : 7.517804814478589,
        "y" : 9.962921129439193,
        "monName" : "Gal/Man/bGal/Glc"
      }, {
        "res" : 797,
        "cdk_idx" : 97,
        "name" : "O",
        "hydrogens" : 1,
        "matchIdx" : 7,
        "x" : 4.926944747506016,
        "y" : 11.485395877099357,
        "monName" : "Gal/Man/bGal/Glc"
      }, {
        "res" : 452,
        "cdk_idx" : 98,
        "name" : "C",
        "hydrogens" : 3,
        "matchIdx" : 8,
        "x" : 0.5079521518963124,
        "y" : 15.153144698463338,
        "monName" : "Van/Ere"
      }, {
        "res" : 452,
        "cdk_idx" : 99,
        "name" : "N",
        "hydrogens" : 2,
        "matchIdx" : 8,
        "x" : -0.46312733288212193,
        "y" : 13.487419301704879,
        "monName" : "Van/Ere"
      }, {
        "res" : 452,
        "cdk_idx" : 100,
        "name" : "O",
        "hydrogens" : 1,
        "matchIdx" : 8,
        "x" : 2.3239374109650117,
        "y" : 15.986856207546332,
        "monName" : "Van/Ere"
      } ],
      "bonds" : [ {
        "arity" : 1,
        "res" : 452,
        "cdk_idx" : 0,
        "matchIdx" : 0,
        "atoms" : [ 0, 1 ],
        "bondType" : null
      }, {
        "arity" : 1,
        "res" : 452,
        "cdk_idx" : 1,
        "matchIdx" : 0,
        "atoms" : [ 1, 2 ],
        "bondType" : null
      }, {
        "arity" : 1,
        "res" : 452,
        "cdk_idx" : 2,
        "matchIdx" : 0,
        "atoms" : [ 2, 3 ],
        "bondType" : null
      }, {
        "arity" : 1,
        "res" : 452,
        "cdk_idx" : 3,
        "matchIdx" : 0,
        "atoms" : [ 3, 4 ],
        "bondType" : null
      }, {
        "arity" : 1,
        "res" : 452,
        "cdk_idx" : 4,
        "matchIdx" : 0,
        "atoms" : [ 4, 5 ],
        "bondType" : null
      }, {
        "arity" : 1,
        "res" : 452,
        "cdk_idx" : 5,
        "matchIdx" : 0,
        "atoms" : [ 5, 6 ],
        "bondType" : null
      }, {
        "arity" : 1,
        "res" : 452,
        "cdk_idx" : 6,
        "matchIdx" : 0,
        "atoms" : [ 1, 6 ],
        "bondType" : null
      }, {
        "arity" : 1,
        "res" : null,
        "cdk_idx" : 7,
        "matchIdx" : 5,
        "atoms" : [ 5, 7 ],
        "bondType" : "GLYCOSIDIC"
      }, {
        "arity" : 1,
        "res" : 797,
        "cdk_idx" : 8,
        "matchIdx" : 0,
        "atoms" : [ 7, 8 ],
        "bondType" : null
      }, {
        "arity" : 1,
        "res" : 797,
        "cdk_idx" : 9,
        "matchIdx" : 0,
        "atoms" : [ 8, 9 ],
        "bondType" : null
      }, {
        "arity" : 1,
        "res" : 797,
        "cdk_idx" : 10,
        "matchIdx" : 0,
        "atoms" : [ 9, 10 ],
        "bondType" : null
      }, {
        "arity" : 1,
        "res" : 797,
        "cdk_idx" : 11,
        "matchIdx" : 0,
        "atoms" : [ 10, 11 ],
        "bondType" : null
      }, {
        "arity" : 1,
        "res" : 797,
        "cdk_idx" : 12,
        "matchIdx" : 0,
        "atoms" : [ 11, 12 ],
        "bondType" : null
      }, {
        "arity" : 1,
        "res" : 797,
        "cdk_idx" : 13,
        "matchIdx" : 0,
        "atoms" : [ 12, 13 ],
        "bondType" : null
      }, {
        "arity" : 1,
        "res" : 797,
        "cdk_idx" : 14,
        "matchIdx" : 0,
        "atoms" : [ 8, 13 ],
        "bondType" : null
      }, {
        "arity" : 1,
        "res" : null,
        "cdk_idx" : 15,
        "matchIdx" : 10,
        "atoms" : [ 13, 14 ],
        "bondType" : "GLYCOSIDIC"
      }, {
        "arity" : 1,
        "res" : 739,
        "cdk_idx" : 16,
        "matchIdx" : 0,
        "atoms" : [ 14, 15 ],
        "bondType" : null
      }, {
        "arity" : 2,
        "res" : 739,
        "cdk_idx" : 17,
        "matchIdx" : 0,
        "atoms" : [ 15, 16 ],
        "bondType" : null
      }, {
        "arity" : 1,
        "res" : 739,
        "cdk_idx" : 18,
        "matchIdx" : 0,
        "atoms" : [ 16, 17 ],
        "bondType" : null
      }, {
        "arity" : 2,
        "res" : 739,
        "cdk_idx" : 19,
        "matchIdx" : 0,
        "atoms" : [ 17, 18 ],
        "bondType" : null
      }, {
        "arity" : 1,
        "res" : 739,
        "cdk_idx" : 20,
        "matchIdx" : 0,
        "atoms" : [ 18, 19 ],
        "bondType" : null
      }, {
        "arity" : 2,
        "res" : 739,
        "cdk_idx" : 21,
        "matchIdx" : 0,
        "atoms" : [ 19, 20 ],
        "bondType" : null
      }, {
        "arity" : 1,
        "res" : 739,
        "cdk_idx" : 22,
        "matchIdx" : 0,
        "atoms" : [ 15, 20 ],
        "bondType" : null
      }, {
        "arity" : 1,
        "res" : null,
        "cdk_idx" : 23,
        "matchIdx" : 9,
        "atoms" : [ 20, 21 ],
        "bondType" : "ARYL_ETHER"
      }, {
        "arity" : 1,
        "res" : 483,
        "cdk_idx" : 24,
        "matchIdx" : 0,
        "atoms" : [ 21, 22 ],
        "bondType" : "ARYL_ETHER"
      }, {
        "arity" : 2,
        "res" : 483,
        "cdk_idx" : 25,
        "matchIdx" : 0,
        "atoms" : [ 22, 23 ],
        "bondType" : null
      }, {
        "arity" : 1,
        "res" : 483,
        "cdk_idx" : 26,
        "matchIdx" : 0,
        "atoms" : [ 23, 24 ],
        "bondType" : null
      }, {
        "arity" : 2,
        "res" : 483,
        "cdk_idx" : 27,
        "matchIdx" : 0,
        "atoms" : [ 24, 25 ],
        "bondType" : null
      }, {
        "arity" : 1,
        "res" : 483,
        "cdk_idx" : 28,
        "matchIdx" : 0,
        "atoms" : [ 25, 26 ],
        "bondType" : null
      }, {
        "arity" : 2,
        "res" : 483,
        "cdk_idx" : 29,
        "matchIdx" : 0,
        "atoms" : [ 26, 27 ],
        "bondType" : null
      }, {
        "arity" : 1,
        "res" : 483,
        "cdk_idx" : 30,
        "matchIdx" : 0,
        "atoms" : [ 22, 27 ],
        "bondType" : null
      }, {
        "arity" : 1,
        "res" : 483,
        "cdk_idx" : 31,
        "matchIdx" : 0,
        "atoms" : [ 25, 28 ],
        "bondType" : null
      }, {
        "arity" : 1,
        "res" : 483,
        "cdk_idx" : 32,
        "matchIdx" : 0,
        "atoms" : [ 28, 29 ],
        "bondType" : null
      }, {
        "arity" : 1,
        "res" : 483,
        "cdk_idx" : 33,
        "matchIdx" : 0,
        "atoms" : [ 29, 30 ],
        "bondType" : null
      }, {
        "arity" : 2,
        "res" : 483,
        "cdk_idx" : 34,
        "matchIdx" : 0,
        "atoms" : [ 30, 31 ],
        "bondType" : null
      }, {
        "arity" : 1,
        "res" : null,
        "cdk_idx" : 35,
        "matchIdx" : 2,
        "atoms" : [ 30, 32 ],
        "bondType" : "AMINO"
      }, {
        "arity" : 1,
        "res" : 130,
        "cdk_idx" : 36,
        "matchIdx" : 0,
        "atoms" : [ 32, 33 ],
        "bondType" : null
      }, {
        "arity" : 1,
        "res" : 130,
        "cdk_idx" : 37,
        "matchIdx" : 0,
        "atoms" : [ 33, 34 ],
        "bondType" : null
      }, {
        "arity" : 2,
        "res" : 130,
        "cdk_idx" : 38,
        "matchIdx" : 0,
        "atoms" : [ 34, 35 ],
        "bondType" : null
      }, {
        "arity" : 1,
        "res" : null,
        "cdk_idx" : 39,
        "matchIdx" : 6,
        "atoms" : [ 34, 36 ],
        "bondType" : "AMINO"
      }, {
        "arity" : 1,
        "res" : 739,
        "cdk_idx" : 40,
        "matchIdx" : 0,
        "atoms" : [ 36, 37 ],
        "bondType" : null
      }, {
        "arity" : 1,
        "res" : 739,
        "cdk_idx" : 41,
        "matchIdx" : 0,
        "atoms" : [ 18, 37 ],
        "bondType" : null
      }, {
        "arity" : 1,
        "res" : 739,
        "cdk_idx" : 42,
        "matchIdx" : 0,
        "atoms" : [ 37, 38 ],
        "bondType" : null
      }, {
        "arity" : 2,
        "res" : 739,
        "cdk_idx" : 43,
        "matchIdx" : 0,
        "atoms" : [ 38, 39 ],
        "bondType" : null
      }, {
        "arity" : 1,
        "res" : null,
        "cdk_idx" : 44,
        "matchIdx" : 7,
        "atoms" : [ 38, 40 ],
        "bondType" : "AMINO"
      }, {
        "arity" : 1,
        "res" : 739,
        "cdk_idx" : 45,
        "matchIdx" : 0,
        "atoms" : [ 41, 40 ],
        "bondType" : null
      }, {
        "arity" : 1,
        "res" : 739,
        "cdk_idx" : 46,
        "matchIdx" : 0,
        "atoms" : [ 41, 42 ],
        "bondType" : null
      }, {
        "arity" : 2,
        "res" : 739,
        "cdk_idx" : 47,
        "matchIdx" : 0,
        "atoms" : [ 42, 43 ],
        "bondType" : null
      }, {
        "arity" : 1,
        "res" : 739,
        "cdk_idx" : 48,
        "matchIdx" : 0,
        "atoms" : [ 43, 44 ],
        "bondType" : null
      }, {
        "arity" : 2,
        "res" : 739,
        "cdk_idx" : 49,
        "matchIdx" : 0,
        "atoms" : [ 44, 45 ],
        "bondType" : null
      }, {
        "arity" : 1,
        "res" : 739,
        "cdk_idx" : 50,
        "matchIdx" : 0,
        "atoms" : [ 45, 46 ],
        "bondType" : null
      }, {
        "arity" : 2,
        "res" : 739,
        "cdk_idx" : 51,
        "matchIdx" : 0,
        "atoms" : [ 46, 47 ],
        "bondType" : null
      }, {
        "arity" : 1,
        "res" : 739,
        "cdk_idx" : 52,
        "matchIdx" : 0,
        "atoms" : [ 42, 47 ],
        "bondType" : null
      }, {
        "arity" : 1,
        "res" : 739,
        "cdk_idx" : 53,
        "matchIdx" : 0,
        "atoms" : [ 45, 48 ],
        "bondType" : null
      }, {
        "arity" : 1,
        "res" : null,
        "cdk_idx" : 54,
        "matchIdx" : 8,
        "atoms" : [ 44, 49 ],
        "bondType" : "CARBON_CARBON"
      }, {
        "arity" : 2,
        "res" : 478,
        "cdk_idx" : 55,
        "matchIdx" : 0,
        "atoms" : [ 49, 50 ],
        "bondType" : null
      }, {
        "arity" : 1,
        "res" : 478,
        "cdk_idx" : 56,
        "matchIdx" : 0,
        "atoms" : [ 50, 51 ],
        "bondType" : null
      }, {
        "arity" : 2,
        "res" : 478,
        "cdk_idx" : 57,
        "matchIdx" : 0,
        "atoms" : [ 51, 52 ],
        "bondType" : null
      }, {
        "arity" : 1,
        "res" : 478,
        "cdk_idx" : 58,
        "matchIdx" : 0,
        "atoms" : [ 52, 53 ],
        "bondType" : null
      }, {
        "arity" : 2,
        "res" : 478,
        "cdk_idx" : 59,
        "matchIdx" : 0,
        "atoms" : [ 53, 54 ],
        "bondType" : null
      }, {
        "arity" : 1,
        "res" : 478,
        "cdk_idx" : 60,
        "matchIdx" : 0,
        "atoms" : [ 49, 54 ],
        "bondType" : null
      }, {
        "arity" : 1,
        "res" : 478,
        "cdk_idx" : 61,
        "matchIdx" : 0,
        "atoms" : [ 54, 55 ],
        "bondType" : null
      }, {
        "arity" : 1,
        "res" : 478,
        "cdk_idx" : 62,
        "matchIdx" : 0,
        "atoms" : [ 55, 56 ],
        "bondType" : null
      }, {
        "arity" : 1,
        "res" : null,
        "cdk_idx" : 63,
        "matchIdx" : 3,
        "atoms" : [ 56, 57 ],
        "bondType" : "AMINO"
      }, {
        "arity" : 2,
        "res" : 483,
        "cdk_idx" : 64,
        "matchIdx" : 0,
        "atoms" : [ 57, 58 ],
        "bondType" : null
      }, {
        "arity" : 1,
        "res" : 483,
        "cdk_idx" : 65,
        "matchIdx" : 0,
        "atoms" : [ 57, 59 ],
        "bondType" : null
      }, {
        "arity" : 1,
        "res" : 483,
        "cdk_idx" : 66,
        "matchIdx" : 0,
        "atoms" : [ 59, 60 ],
        "bondType" : null
      }, {
        "arity" : 1,
        "res" : 483,
        "cdk_idx" : 67,
        "matchIdx" : 0,
        "atoms" : [ 60, 61 ],
        "bondType" : null
      }, {
        "arity" : 2,
        "res" : 483,
        "cdk_idx" : 68,
        "matchIdx" : 0,
        "atoms" : [ 61, 62 ],
        "bondType" : null
      }, {
        "arity" : 1,
        "res" : 483,
        "cdk_idx" : 69,
        "matchIdx" : 0,
        "atoms" : [ 62, 63 ],
        "bondType" : null
      }, {
        "arity" : 2,
        "res" : 483,
        "cdk_idx" : 70,
        "matchIdx" : 0,
        "atoms" : [ 63, 64 ],
        "bondType" : null
      }, {
        "arity" : 1,
        "res" : 483,
        "cdk_idx" : 71,
        "matchIdx" : 0,
        "atoms" : [ 64, 65 ],
        "bondType" : "ARYL_ETHER"
      }, {
        "arity" : 1,
        "res" : null,
        "cdk_idx" : 72,
        "matchIdx" : 1,
        "atoms" : [ 16, 65 ],
        "bondType" : "ARYL_ETHER"
      }, {
        "arity" : 1,
        "res" : 483,
        "cdk_idx" : 73,
        "matchIdx" : 0,
        "atoms" : [ 64, 66 ],
        "bondType" : null
      }, {
        "arity" : 2,
        "res" : 483,
        "cdk_idx" : 74,
        "matchIdx" : 0,
        "atoms" : [ 66, 67 ],
        "bondType" : null
      }, {
        "arity" : 1,
        "res" : 483,
        "cdk_idx" : 75,
        "matchIdx" : 0,
        "atoms" : [ 61, 67 ],
        "bondType" : null
      }, {
        "arity" : 1,
        "res" : 483,
        "cdk_idx" : 76,
        "matchIdx" : 0,
        "atoms" : [ 63, 68 ],
        "bondType" : null
      }, {
        "arity" : 1,
        "res" : 483,
        "cdk_idx" : 77,
        "matchIdx" : 0,
        "atoms" : [ 60, 69 ],
        "bondType" : null
      }, {
        "arity" : 1,
        "res" : 483,
        "cdk_idx" : 78,
        "matchIdx" : 0,
        "atoms" : [ 59, 70 ],
        "bondType" : null
      }, {
        "arity" : 1,
        "res" : null,
        "cdk_idx" : 79,
        "matchIdx" : 11,
        "atoms" : [ 70, 71 ],
        "bondType" : "AMINO"
      }, {
        "arity" : 1,
        "res" : 739,
        "cdk_idx" : 80,
        "matchIdx" : 0,
        "atoms" : [ 41, 71 ],
        "bondType" : null
      }, {
        "arity" : 2,
        "res" : 739,
        "cdk_idx" : 81,
        "matchIdx" : 0,
        "atoms" : [ 71, 72 ],
        "bondType" : null
      }, {
        "arity" : 1,
        "res" : 478,
        "cdk_idx" : 82,
        "matchIdx" : 0,
        "atoms" : [ 55, 73 ],
        "bondType" : null
      }, {
        "arity" : 2,
        "res" : 478,
        "cdk_idx" : 83,
        "matchIdx" : 0,
        "atoms" : [ 73, 74 ],
        "bondType" : null
      }, {
        "arity" : 1,
        "res" : 478,
        "cdk_idx" : 84,
        "matchIdx" : 0,
        "atoms" : [ 73, 75 ],
        "bondType" : null
      }, {
        "arity" : 1,
        "res" : 478,
        "cdk_idx" : 85,
        "matchIdx" : 0,
        "atoms" : [ 52, 76 ],
        "bondType" : null
      }, {
        "arity" : 1,
        "res" : 478,
        "cdk_idx" : 86,
        "matchIdx" : 0,
        "atoms" : [ 50, 77 ],
        "bondType" : null
      }, {
        "arity" : 1,
        "res" : 130,
        "cdk_idx" : 87,
        "matchIdx" : 0,
        "atoms" : [ 33, 78 ],
        "bondType" : null
      }, {
        "arity" : 1,
        "res" : 130,
        "cdk_idx" : 88,
        "matchIdx" : 0,
        "atoms" : [ 78, 79 ],
        "bondType" : null
      }, {
        "arity" : 2,
        "res" : 130,
        "cdk_idx" : 89,
        "matchIdx" : 0,
        "atoms" : [ 79, 80 ],
        "bondType" : null
      }, {
        "arity" : 1,
        "res" : 130,
        "cdk_idx" : 90,
        "matchIdx" : 0,
        "atoms" : [ 79, 81 ],
        "bondType" : null
      }, {
        "arity" : 1,
        "res" : 483,
        "cdk_idx" : 91,
        "matchIdx" : 0,
        "atoms" : [ 29, 82 ],
        "bondType" : null
      }, {
        "arity" : 1,
        "res" : null,
        "cdk_idx" : 92,
        "matchIdx" : 4,
        "atoms" : [ 82, 83 ],
        "bondType" : "AMINO"
      }, {
        "arity" : 2,
        "res" : 201,
        "cdk_idx" : 93,
        "matchIdx" : 0,
        "atoms" : [ 83, 84 ],
        "bondType" : null
      }, {
        "arity" : 1,
        "res" : 201,
        "cdk_idx" : 94,
        "matchIdx" : 0,
        "atoms" : [ 83, 85 ],
        "bondType" : null
      }, {
        "arity" : 1,
        "res" : 201,
        "cdk_idx" : 95,
        "matchIdx" : 0,
        "atoms" : [ 85, 86 ],
        "bondType" : null
      }, {
        "arity" : 1,
        "res" : 201,
        "cdk_idx" : 96,
        "matchIdx" : 0,
        "atoms" : [ 86, 87 ],
        "bondType" : null
      }, {
        "arity" : 1,
        "res" : 201,
        "cdk_idx" : 97,
        "matchIdx" : 0,
        "atoms" : [ 87, 88 ],
        "bondType" : null
      }, {
        "arity" : 1,
        "res" : 201,
        "cdk_idx" : 98,
        "matchIdx" : 0,
        "atoms" : [ 87, 89 ],
        "bondType" : null
      }, {
        "arity" : 1,
        "res" : 201,
        "cdk_idx" : 99,
        "matchIdx" : 0,
        "atoms" : [ 85, 90 ],
        "bondType" : null
      }, {
        "arity" : 1,
        "res" : 201,
        "cdk_idx" : 100,
        "matchIdx" : 0,
        "atoms" : [ 90, 91 ],
        "bondType" : null
      }, {
        "arity" : 1,
        "res" : 483,
        "cdk_idx" : 101,
        "matchIdx" : 0,
        "atoms" : [ 28, 92 ],
        "bondType" : null
      }, {
        "arity" : 1,
        "res" : 483,
        "cdk_idx" : 102,
        "matchIdx" : 0,
        "atoms" : [ 23, 93 ],
        "bondType" : null
      }, {
        "arity" : 1,
        "res" : 797,
        "cdk_idx" : 103,
        "matchIdx" : 0,
        "atoms" : [ 11, 94 ],
        "bondType" : null
      }, {
        "arity" : 1,
        "res" : 797,
        "cdk_idx" : 104,
        "matchIdx" : 0,
        "atoms" : [ 94, 95 ],
        "bondType" : null
      }, {
        "arity" : 1,
        "res" : 797,
        "cdk_idx" : 105,
        "matchIdx" : 0,
        "atoms" : [ 10, 96 ],
        "bondType" : null
      }, {
        "arity" : 1,
        "res" : 797,
        "cdk_idx" : 106,
        "matchIdx" : 0,
        "atoms" : [ 9, 97 ],
        "bondType" : null
      }, {
        "arity" : 1,
        "res" : 452,
        "cdk_idx" : 107,
        "matchIdx" : 0,
        "atoms" : [ 3, 98 ],
        "bondType" : null
      }, {
        "arity" : 1,
        "res" : 452,
        "cdk_idx" : 108,
        "matchIdx" : 0,
        "atoms" : [ 3, 99 ],
        "bondType" : null
      }, {
        "arity" : 1,
        "res" : 452,
        "cdk_idx" : 109,
        "matchIdx" : 0,
        "atoms" : [ 2, 100 ],
        "bondType" : null
      } ]
    }
  },
  "monomersNames" : [ "bOH-Cl-Tyr", "Hpg", "Asn", "bOH-Cl-Tyr", "Dhpg", "NMe-Leu", "Gal/Man/bGal/Glc", "Van/Ere", "Hpg" ]
}
